# Supplementary material for: Identification of southern corn rust resistance QTNs in Chinese summer maize germplasm via multi-locus GWAS and post-GWAS analysis
Source: Front Plant Sci. 2023 Sep 21;14:1221395. doi: 10.3389/fpls.2023.1221395 (PMC10552154; doi:10.3389/fpls.2023.1221395)
Supplement: Supplementary Figure 1 — The LD value (D’) between significant QTNs. [file DataSheet_1.zip]

Archive with 8 entries (7 files):
- Supplementary materials/
- Supplementary materials/Figure S1.PDF
- Supplementary materials/Figure S2.TIF
- Supplementary materials/Figure S3.pdf
- Supplementary materials/Figure S4.PDF
- Supplementary materials/Table S1.csv
- Supplementary materials/Table S2.csv
- Supplementary materials/Table S3.csv
