# Supplementary material for: Identification of southern corn rust resistance QTNs in Chinese summer maize germplasm via multi-locus GWAS and post-GWAS analysis
Source: Front Plant Sci. 2023 Sep 21;14:1221395. doi: 10.3389/fpls.2023.1221395 (PMC10552154; doi:10.3389/fpls.2023.1221395)
Supplement: Supplementary Figure 1 — The LD value (D’) between significant QTNs. [file DataSheet_1.zip › Supplementary materials/Table S1.csv]

Table S1. Significant SNPs associated with southern corn rust (SCR) detected by six multi-locus GWAS models
rs#	QTN ID	Chr#	B73 RefGen V2.0 Position	B73 RefGen V4.0 Position	Method	QTN effect	LOD score	'-log10(P)'	r2 (%)	MAF	Var_error	Var_phen (total)	Ref	Alt	Location of SNPs in genes	Effect	gene model	Gene Symbol	Description
S1_218619398	S1_218	1	215442731	218619398	mrMLM	1.2058	3.5039	4.2294	8.8063	0.0833	1.6204	6.3178	A	G	exonic	nonsynonymous	Zm00001d032244		Probable inactive receptor kinase
S1_218619398	S1_218	1	215442731	218619398	pLARmEB	1.1048	5.6493	6.4701	7.3933	0.0821	1.6468	6.3178	A	G	exonic	nonsynonymous	Zm00001d032244		Probable inactive receptor kinase
S1_256326140	S1_256	1	252153980	256326140	ISIS EM-BLASSO	0.7958	3.1207	3.8236	4.9101	0.0714	1.4075	6.3178	C	A	exonic	nonsynonymous	Zm00001d033259	recA	DNA repair protein recA homolog 1 chloroplastic(protein recA)
S1_299203477	S1_299a	1	293637870	299203477	ISIS EM-BLASSO	-0.6781	4.2463	5.0097	5.0183	0.1321			C	A	upstream	-	Zm00001d034664	gras40	GRAS-transcription factor 40
S1_299623487	S1_299b	1	294132875	299623487	ISIS EM-BLASSO	-1.2032	8.5813	9.4878	18.125	0.1786			G	T	UTR5	-	Zm00001d034678	nbcs4	nucleobase:cation symporter 4
S2_12916090	S2_12	2	12643753	12916090	FASTmrMLM	-0.9353	6.1504	6.9885	5.2983	0.0893	1.687	6.3178	A	G	exonic	synonymous	Zm00001d002449	zfl2	Zea floricaula leafy2
S2_12916090	S2_12	2	12643753	12916090	pLARmEB	-0.6827	3.9801	4.7307	2.8228	0.0893			A	G	exonic	synonymous	Zm00001d002449	zfl2	Zea floricaula leafy2
S2_220613149	S2_220	2	213812109	220613149	pLARmEB	-0.7322	3.9781	4.7286	5.1333	0.1143			G	A	intergenic	-	Zm00001d007035,Zm00001d007037
S4_170324384	S4_170	4	167382575	170324384	FASTmrMLM	-0.4931	3.0776	3.7778	3.4335	0.225			T	A	intronic	-	Zm00001d051812	hk6	histidine kinase 6
S4_170324384	S4_170	4	167382575	170324384	pLARmEB	-0.5173	4.1003	4.8568	3.7782	0.225			T	A	intronic	-	Zm00001d051812	hk6	histidine kinase 6
S4_170324384	S4_170	4	167382575	170324384	ISIS EM-BLASSO	-0.572	4.7995	5.5874	4.6204	0.225			T	A	intronic	-	Zm00001d051812	hk6	histidine kinase 6
S4_200738088	S4_200	4	196460686	200738088	ISIS EM-BLASSO	0.5514	4.8228	5.6117	4.149	0.3393			C	G	exonic	nonsynonymous	Zm00001d052781	cct23	CO CO-LIKE TIMING OF CAB1 protein domain23
S4_239800769	S4_239	4	234603468	239800769	mrMLM	0.7442	3.0598	3.7589	8.7649	0.3913			A	G	intergenic	-	Zm00001d027027,Zm00001d053718	thx11	Trihelix-transcription factor 11
S5_10177673	S5_10a	5	9824918	10177673	FASTmrMLM	-0.4027	3.0047	3.7003	2.5616	0.4286			C	T	intergenic	-	Zm00001d001505,Zm00001d013386	gras55	gras55 - GRAS-transcription factor 55
S5_10177675	S5_10b	5	9824920	10177675	FASTmrEMMA	-1.0034	4.0078	4.7598	3.1461	0.4214	2.2587	6.3178	A	G	intergenic	-	Zm00001d013385,Zm00001d013386	gras55	gras55 - GRAS-transcription factor 55
S5_145816043	S5_145	5	142483911	145816043	mrMLM	1.3575	3.4738	4.1976	11.1609	0.0906			A	G	exonic	synonymous	Zm00001d016131	GTE4	Transcription factor GTE4
S5_210212211	S5_210	5	204804545	210212211	FASTmrMLM	1.1718	6.8103	7.6692	10.6462	0.1071			C	G	upstream	-	Zm00001d017927,Zm00001d017928	Fcf2,almt3	Fcf2 pre-rRNA processing protein,almt3 - aluminum-activated malate transporter homolog3
S5_210212211	S5_210	5	204804545	210212211	pLARmEB	1.0107	5.0309	5.8283	7.9192	0.1071			C	G	upstream	-	Zm00001d017927,Zm00001d017928	Fcf2,almt3	Fcf2 pre-rRNA processing protein,almt3 - aluminum-activated malate transporter homolog3
S5_211183684	S5_211	5	205565689	211183684	mrMLM	0.817	6.9288	7.7912	9.8663	0.3406			G	T	exonic	synonymous	Zm00001d017978	cel25	cellulase 25
S5_211183684	S5_211	5	205565689	211183684	FASTmrEMMA	2.1187	6.9855	7.8496	14.5766	0.3357			G	T	exonic	synonymous	Zm00001d017978	cel25	cellulase 25
S5_211183684	S5_211	5	205565689	211183684	ISIS EM-BLASSO	0.8474	6.5253	7.3754	10.6136	0.3357			G	T	exonic	synonymous	Zm00001d017978	cel25	cellulase 25
S6_4346270	S6_4	6	4307723	4346270	ISIS EM-BLASSO	0.8538	5.0257	5.8229	8.6547	0.1429			A	C	exonic	synonymous	Zm00001d035084	nactf123	NAC-transcription factor 123
S6_164808768	S6_164a	6	160621497	164808768	mrMLM	0.6273	3.467	4.1904	4.0911	0.3007			A	G	exonic	synonymous	Zm00001d038806	hsp101	heat-shock protein 101
S6_164811804	S6_164b	6	160624533	164811804	FASTmrMLM	0.5393	4.2792	5.0442	2.7014	0.2214			A	G	UTR3	-	Zm00001d038806	hsp101	heat-shock protein 101
S6_165682422	S6_165	6	161505275	165682422	pLARmEB	0.6029	4.4511	5.2239	4.6244	0.2357			G	A	intergenic	-	Zm00001d038843,Zm00001d038844,Zm00001d038845	wrky82	WRKY-transcription factor 82
S8_119699750	S8_119	8	116862520	119699750	FASTmrEMMA	0.9086	3.0063	3.702	1.9775	0.2714			G	T	intronic	-	Zm00001d010537		Coatomer subunit zeta-1
S8_119699750	S8_119	8	116862520	119699750	ISIS EM-BLASSO	0.3394	3.0836	3.7842	1.07	0.2714			G	T	intronic	-	Zm00001d010537		Coatomer subunit zeta-1
S8_123503579	S8_123	8	120255662	123503579	FASTmrMLM	0.6863	3.9751	4.7254	6.5037	0.2179			G	T	intergenic	-	Zm00001d010672, Zm00001d010673	pgk2	pgk2 - phosphoglycerate kinase2(also known as Metacaspase type II)
S8_123503579	S8_123	8	120255662	123503579	pLARmEB	0.7075	4.2829	5.048	6.912	0.2179			G	T	intergenic	-	Zm00001d010672, Zm00001d010673	pgk2	pgk2 - phosphoglycerate kinase2(also known as Metacaspase type II)
S9_142202728	S9_142	9	139614566	142202728	mrMLM	0.8582	3.8513	4.5954	9.3704	0.192			G	A	upstream	-	Zm00001d047804	IDP7995	putative ENTH/ANTH/VHS superfamily protein
