# Supplementary material for: Identification of southern corn rust resistance QTNs in Chinese summer maize germplasm via multi-locus GWAS and post-GWAS analysis
Source: Front Plant Sci. 2023 Sep 21;14:1221395. doi: 10.3389/fpls.2023.1221395 (PMC10552154; doi:10.3389/fpls.2023.1221395)
Supplement: Supplementary Figure 1 — The LD value (D’) between significant QTNs. [file DataSheet_1.zip › Supplementary materials/Table S2.csv]

Table S2. Interactions between tested QTNs outputed by plink
CHR1	SNP1(rs#)	CHR2	SNP2(rs#)	BETA_INT	STAT	P	SCRR	Combos
4	S4_170324384	8	S8_123503579	1.39	13.92	0.0001905
5	S5_211183684	6	S6_164811804	0.8478	13.14	0.0002887
5	S5_211183684	6	S6_164808768	0.6883	9.603	0.001942
1	S1_218619398	6	S6_165682422	4.277	8.841	0.002946
1	S1_299623487	6	S6_165682422	1.048	8.084	0.004466
6	S6_164811804	8	S8_123503579	0.8017	7.045	0.00795
4	S4_200738088	5	S5_211183684	0.6011	6.628	0.01004
5	S5_145816043	5	S5_210212211	0.8548	6.344	0.01178	1.3	Combo 3(S5_145.S5_210)
4	S4_200738088	6	S6_164808768	-0.6087	4.967	0.02583
4	S4_200738088	8	S8_123503579	0.6313	4.73	0.02965
6	S6_164808768	6	S6_165682422	0.6732	4.033	0.04462	4.8	Combo 3(S6_165.S6_164a)
1	S1_299623487	5	S5_211183684	0.7699	3.992	0.04572
1	S1_218619398	4	S4_170324384	0.9268	3.86	0.04946
2	S2_220613149	8	S8_123503579	1.002	3.847	0.04983
5	S5_211183684	8	S8_123503579	0.499	3.842	0.04998	4.5	Combo 4(S5_211.S8_123)
6	S6_164808768	8	S8_123503579	0.5951	3.719	0.05381
6	S6_164811804	6	S6_165682422	0.6128	3.231	0.07227	4.7	Combo 6(S6_165.S6_164b)
1	S1_218619398	6	S6_164811804	0.7999	3.185	0.07431
4	S4_170324384	6	S6_165682422	0.6992	2.648	0.1037
5	S5_145816043	8	S8_123503579	0.6445	2.641	0.1042
4	S4_200738088	6	S6_165682422	0.5453	2.583	0.108
5	S5_210212211	5	S5_211183684	-1.055	2.475	0.1157
1	S1_218619398	6	S6_164808768	0.6731	2.436	0.1186
6	S6_165682422	8	S8_123503579	-0.3487	2.325	0.1273	2.4	Combo 2(S6_165.S8_123)
4	S4_200738088	5	S5_210212211	0.6545	2.157	0.142
1	S1_218619398	4	S4_200738088	-0.5936	2.063	0.1509
4	S4_200738088	6	S6_164811804	-0.3634	1.848	0.1741
1	S1_218619398	5	S5_210212211	0.5267	1.757	0.1851
1	S1_299623487	4	S4_200738088	-0.62	1.716	0.1902
1	S1_299623487	6	S6_164808768	-0.5914	1.593	0.2069
1	S1_299623487	8	S8_123503579	0.6127	1.551	0.2131
2	S2_12916090	5	S5_210212211	1.348	1.541	0.2144	1.8	Combo 8(S2_12.S5_210)
1	S1_218619398	2	S2_220613149	0.7926	1.413	0.2345
5	S5_145816043	5	S5_211183684	0.36	1.141	0.2854
4	S4_170324384	6	S6_164808768	-0.3935	1.103	0.2937
1	S1_218619398	5	S5_145816043	0.5298	1.092	0.2959
5	S5_211183684	6	S6_165682422	0.2494	1.087	0.2971	4.5	Combo 7(S5_211.S6_165)
6	S6_164808768	6	S6_164811804	-0.6511	1.049	0.3058	6.6	Combo 1(S6_164a.S6_164b)
1	S1_218619398	1	S1_299623487	2.562	1.032	0.3097
2	S2_12916090	4	S4_200738088	-0.4085	0.8657	0.3522
5	S5_145816043	6	S6_165682422	0.4784	0.8514	0.3562
4	S4_170324384	5	S5_211183684	0.3809	0.8415	0.359
2	S2_12916090	6	S6_165682422	0.9112	0.7422	0.3889
2	S2_220613149	6	S6_164808768	-0.54	0.6996	0.4029
1	S1_218619398	2	S2_12916090	0.9663	0.6751	0.4113
2	S2_12916090	2	S2_220613149	-0.5756	0.6713	0.4126
1	S1_299623487	6	S6_164811804	-0.3648	0.6691	0.4134
4	S4_170324384	6	S6_164811804	-0.3044	0.664	0.4152
2	S2_220613149	4	S4_200738088	-0.3811	0.5822	0.4454
2	S2_220613149	6	S6_164811804	-0.3809	0.3312	0.565
2	S2_220613149	4	S4_170324384	-0.2851	0.2655	0.6064
2	S2_12916090	4	S4_170324384	-0.3264	0.2313	0.6306
2	S2_12916090	6	S6_164808768	-0.5926	0.2111	0.6459
1	S1_218619398	8	S8_123503579	-0.228	0.1917	0.6615
1	S1_218619398	5	S5_211183684	-0.1652	0.1866	0.6658
1	S1_299623487	2	S2_12916090	-0.4581	0.1137	0.736
1	S1_299623487	4	S4_170324384	-0.2368	0.04122	0.8391
5	S5_210212211	8	S8_123503579	0.05437	0.0209	0.885
4	S4_200738088	5	S5_145816043	0.1452	0.005603	0.9403
4	S4_170324384	4	S4_200738088	-0.02476	0.005319	0.9419
5	S5_210212211	6	S6_165682422	-0.02254	0.003956	0.9498
1	S1_299623487	2	S2_220613149	NA	NA	NA
1	S1_299623487	5	S5_145816043	NA	NA	NA
1	S1_299623487	5	S5_210212211	NA	NA	NA
2	S2_12916090	5	S5_145816043	NA	NA	NA
2	S2_12916090	5	S5_211183684	NA	NA	NA
2	S2_12916090	6	S6_164811804	NA	NA	NA
2	S2_12916090	8	S8_123503579	NA	NA	NA
2	S2_220613149	5	S5_145816043	NA	NA	NA
2	S2_220613149	5	S5_210212211	NA	NA	NA
2	S2_220613149	5	S5_211183684	NA	NA	NA
2	S2_220613149	6	S6_165682422	NA	NA	NA
4	S4_170324384	5	S5_145816043	NA	NA	NA
4	S4_170324384	5	S5_210212211	NA	NA	NA
5	S5_145816043	6	S6_164808768	NA	NA	NA
5	S5_145816043	6	S6_164811804	NA	NA	NA
5	S5_210212211	6	S6_164808768	NA	NA	NA
5	S5_210212211	6	S6_164811804	NA	NA	NA
