# Supplementary material for: Identification of southern corn rust resistance QTNs in Chinese summer maize germplasm via multi-locus GWAS and post-GWAS analysis
Source: Front Plant Sci. 2023 Sep 21;14:1221395. doi: 10.3389/fpls.2023.1221395 (PMC10552154; doi:10.3389/fpls.2023.1221395)
Supplement: Supplementary Figure 1 — The LD value (D’) between significant QTNs. [file DataSheet_1.zip › Supplementary materials/Table S3.csv]

Table S3. Location of SNPs in genes and effect of significant SNPs arounding several key QTNs in the intermediate result file
rs#	Location of SNPs in genes	Effect	gene model	Chromosome	Start	End	Ref	Alt
S1_299623551	UTR5		Zm00001d034678	1	299623551	299623551	C	G
S1_299623552	UTR5		Zm00001d034678	1	299623552	299623552	G	T
S1_299623554	UTR5		Zm00001d034678	1	299623554	299623554	C	A
S5_145816043	exonic	synonymous	Zm00001d016131	5	145816043	145816043	A	G
S5_145817495	exonic	nonsynonymous	Zm00001d016131	5	145817495	145817495	C	T
S5_209631925	exonic	synonymous	Zm00001d017887	5	209631925	209631925	G	A
S5_209631937	exonic	synonymous	Zm00001d017887	5	209631937	209631937	C	T
S5_209631940	exonic	synonymous	Zm00001d017887	5	209631940	209631940	C	G
S5_210212274	upstream		Zm00001d017927,Zm00001d017928	5	210212274	210212274	C	G
S5_210213969	exonic	nonsynonymous	Zm00001d017928	5	210213969	210213969	C	T
S5_210528555	UTR5		Zm00001d017943	5	210528555	210528555	G	A
S5_210557670	intergenic		Zm00001d017945,Zm00001d017946	5	210557670	210557670	A	G
S5_210965471	exonic	nonsynonymous	Zm00001d017965	5	210965471	210965471	G	A
S5_211020764	intergenic		Zm00001d017969,Zm00001d017970	5	211020764	211020764	T	C
S5_211183681	exonic	synonymous	Zm00001d017978	5	211183681	211183681	C	G
S5_211183684	exonic	synonymous	Zm00001d017978	5	211183684	211183684	T	G
S5_211183686	exonic	synonymous	Zm00001d017978	5	211183686	211183686	A	C
S5_211374962	intergenic		Zm00001d017984,Zm00001d017985	5	211374962	211374962	C	G
S5_211374963	intergenic		Zm00001d017984,Zm00001d017985	5	211374963	211374963	G	T
S5_212391089	exonic	synonymous	Zm00001d018029	5	212391089	212391089	G	C
S5_212391990	intronic		Zm00001d018030	5	212391990	212391990	C	A
S5_212391993	intronic		Zm00001d018030	5	212391993	212391993	C	T
S5_220258215	intronic		Zm00001d018413	5	220258215	220258215	A	G
S5_220258219	intronic		Zm00001d018413	5	220258219	220258219	C	G
S5_220303688	exonic	synonymous	Zm00001d018416	5	220303688	220303688	G	C
S6_164790871	exonic	synonymous	Zm00001d038803	6	164790871	164790871	T	C
S6_164808768	exonic	synonymous	Zm00001d038806	6	164808768	164808768	G	A
S6_164808783	exonic	synonymous	Zm00001d038806	6	164808783	164808783	G	T
S6_164811799	UTR3		Zm00001d038806	6	164811799	164811799	A	G
S6_164811802	UTR3		Zm00001d038806	6	164811802	164811802	C	G
S6_164811804	UTR3		Zm00001d038806	6	164811804	164811804	G	A
S6_164811811	UTR3		Zm00001d038806	6	164811811	164811811	T	A
